# Supplementary material for: Patient-derived monoclonal antibody neutralizes SARS-CoV-2 Omicron variants and confers full protection in monkeys
Source: Nat Microbiol. 2022 Jul 25;7(9):1376–89. doi: 10.1038/s41564-022-01198-6 (PMC9418005; doi:10.1038/s41564-022-01198-6)
Supplement: Supplementary file 3 — Source data for the detection of subgenomic RNA in the NHP therapeutic efficacy study. [file 41564_2022_1198_MOESM3_ESM.xlsx]

## Sheet: NHP Study 2_sgRNA
Tracheal genomic RNA copies per ml
	G1:Controls				G2: 5+5 mg/kg P2G3 LS + P5C3 LS						G3: 2.5+2.5 mg/kg P2G3 LS + P5C3 LS
Days post challenge	M1	M2	M3	M4	M5	M6	M7	M8	M9	M10	M11	M12	M13	M14	M15	M16
0	749	749	749	749	749	749	749	749	749	749	749	749	749	749	749	749
1	3484	749	749	749	749	749	749	749	749	749	2707	749	12545	749	4286	749
2	127068	1605	7586	62691	1099	749	1166	749	749	1325	46191	749	1618	749	4401	1285
3	113437	749	10964	7600	2158	749	749	749	749	1547	749	749	749	749	749	1854
4	749	749	749	749	749	749	749	749	749	749	749	749	749	749	749	749
5	749	749	749	749	749	749	749	749	749	749	749	749	749	749	749	749
7	1268	749	749	749	749	749	749	749	749	749	749	749	749	749	749	749
10	749	749	749	749	749	749	749	749	749	749	749	749	749	749	749	749
15	749	749	749	749	749	749	749	749	749	749	749	749	749	749	749	749
Nasopharingeal genomic RNA copies per ml
	G1:Controls				G2: 5+5 mg/kg P2G3 LS + P5C3 LS						G3: 2.5+2.5 mg/kg P2G3 LS + P5C3 LS
Days post challenge	M1	M2	M3	M4	M5	M6	M7	M8	M9	M10	M11	M12	M13	M14	M15	M16
0	749	749	749	749	749	749	749	749	749	749	749	749	749	749	749	749
1	749	749	749	749	749	749	749	749	749	749	749	749	749	749	749	14968
2	749	749	5422	749	749	749	4254	749	1297	4690	5153	749	2890	749	749	12353
3	749	749	89479	749	749	749	749	749	749	749	749	749	749	749	749	749
4	749	749	13449	749	749	749	749	749	749	749	749	749	749	749	749	749
5	749	749	39247	749	749	749	749	749	749	749	749	749	na	749	749	749
7	1188	749	3392	749	749	749	749	749	749	749	749	749	749	749	749	749
10	749	749	749	749	749	749	749	749	749	749	749	749	749	749	749	749
15	749	749	749	749	749	749	749	749	749	749	749	749	749	749	749	749
21	749	749	na	na	749	749	749	749	749	na	749	749	749	749	na	na
