# Supplementary material for: Patient-derived monoclonal antibody neutralizes SARS-CoV-2 Omicron variants and confers full protection in monkeys
Source: Nat Microbiol. 2022 Jul 25;7(9):1376–89. doi: 10.1038/s41564-022-01198-6 (PMC9418005; doi:10.1038/s41564-022-01198-6)
Supplement: Source Data Fig. 1 — Source data for generating inhibition curves for blocking of spike-ACE2 interaction. [file 41564_2022_1198_MOESM4_ESM.xlsx]

## Sheet: Spike Omicron BA.1_ACE2 assay
	Percent blocking of the Spike Omicron BA.1 -ACE2 interaction
mAb concentration (µg/ml)	P2G3								P5C3								P2G3 + P5C3								AZD8895								AZD1061								AZD8895 + AZD1061								Sotrovimab
30	77	75	84	72	63	77	77	76	99	99	99	99	99	99	100										77	80	82	84	83	91	88	87	93	93	92	92	94	92	93										14
10	75	70	76	73	64	76	76	74	97	97	98	98	98	98	99										72	75	74	74	75	81	82	81	90	90	89	90	90	90	90										9
3.33333	74	72	63	61	58	74	73	74	95	95	95	95	96	96	97										46	54	59	60	59	68	67	67	86	85	85	85	86	85	85										7
1.11111	72	71	61	67	62	75	75	74	91	91	92	92	92	93	95										27	32	33	33	34	43	37	40	80	78	81	80	80	78	80										9
0.37037	72	72	62	71	60	71	73	73	83	84	87	86	87	87	88										8	17	16	9	8	23	18	14	63	61	65	65	62	63	61										-1
0.123457	63	61	54	59	55	63	66	67	70	70	75	74	76	76	79										2	3	4	1	1	8	6	4	32	26	34	36	34	35	24										-4
0.0411523	25	20	33	34	36	26	36	30	35	43	53	50	51	51	46										2	3	6	0	1	5	-1	2	11	9	5	6	8	11	2										-5
0.0137174	3	2	3	2	5	8	2	6	4	7	20	17	19	22	11										2	5	4	0	1	10	-2	-2	3	-1	1	1	-6	-3	-4										-5
0.00457247	3	1	-3	-3	-4	-3	-3	-5	0	0	3	1	2	2	2										0	0	6	-1	0	9	3	-5	1	-1	0	0	-5	-5	-6
0.00152416	0	0	-3	-6	-5	-4	-2	-5	-1	0	-3	-4	-5	-2	-5										0	3	3	0	0	4	5	-1	0	-1	0	0	-6	-6	-5
0.000508053	-1	-1							-1	-1															1	3	3						4	1
0.000169351	0	-1							0	1															0	2	2						6	0
Total mAb concentration (µg/ml)
60																	100	100	100	100	100	100	100	100																	100	100	100	100	100
20																	100	100	100	100	100	100	100	100																	100	100	100	100	100
6.66667																	100	100	100	100	100	100	100	100																	100	100	99	99	99
2.22222																	100	100	100	100	100	100	100	100																	98	98	98	98	98
0.740741																	100	100	100	100	100	100	100	100																	86	89	91	91	90
0.246914																	97	98	98	98	97	98	98	98																	51	54	61	58	57
0.0823045																	70	78	83	82	83	83	82	82																	15	20	18	18	18
0.0274348																	23	25	44	46	45	43	45	41																	2	7	2	1	3
0.00914495																	3	3	11	13	13	9	12	10																	1	0	1	1	1
0.00304832																	0	0	-3	-2	0	-3	0	1																	4	0	0	0	1
0.00101611																	0	-1																							-1	1
0.000338702																	1	0																							2	-1
[truncated: 10 more columns]

## Sheet: Spike Omicron BA.1.1_ACE2 assay
	Percent blocking of the Spike Omicron BA.1.1 -ACE2 interaction
mAb concentration (µg/ml)	P2G3								P5C3								P2G3 + P5C3								AZD8895								AZD1061								AZD8895 + AZD1061								Sotrovimab
30	64	63	71	56	51	61	61	60	98	98	98	98	99	99	100										76	80	79	79	79	87	85	84	68	65	67	67	67	67	66										8
10	63	60	58	55	48	58	59	58	97	97	96	96	97	97	98										71	70	70	70	70	78	77	76	51	46	52	51	48	48	54										3
3.33333	63	61	52	49	45	59	57	56	94	94	94	94	95	94	96										49	57	55	57	57	65	65	64	26	23	27	29	25	22	21										0
1.11111	61	62	49	52	54	60	61	59	90	91	90	89	90	90	93										36	34	38	36	34	41	39	40	9	3	13	13	9	2	6										2
0.37037	62	61	52	55	50	57	59	58	81	83	83	82	84	84	86										20	17	16	16	16	24	19	19	-1	-2	3	6	-3	1	-4										1
0.123457	56	57	45	50	48	54	54	54	71	70	72	70	72	73	78										5	8	6	6	5	13	10	9	-3	-6	-2	0	-1	-2	-10										-2
0.0411523	32	29	33	31	37	29	36	34	45	50	51	48	51	50	51										6	4	0	-1	-1	5	3	10	-4	-8	-4	-3	-4	-4	-12										-1
0.0137174	12	9	13	12	14	9	4	13	19	22	28	20	23	27	26										4	1	1	-1	-1		2	6	-5	-7	0	0	-6	-5	-5										-5
0.00457247	14	6	6	5	3	2	-2	1	3	2	16	4	8	5	4										-3	6	0	-2	-2		1	9	-3	-7	-1	-2	-6	-7	-7
0.00152416	1	1	3	-4	5	1	-2	-5	-3	-2	6	-4	-1	4	3										7	5	-2	-2	-5		10	4	-2	-7	-2	0	-5	-7	-4
0.000508053	0	-2							-5	-2															3	2							1	-3
0.000169351	5	2							-2	0															4	3							-2	-1
Total mAb concentration (µg/ml)
60																	100	100	100	100	100	100	100	100																	100	99	98	98	98
20																	100	100	100	100	100	100	100	100																	94	94	94	94	94
6.66667																	100	100	100	100	100	100	100	100																	84	85	85	85	85
2.22222																	100	100	100	100	100	100	100	100																	64	61	67	66	65
0.740741																	99	99	99	99	99	99	99	99																	22	29	36	34	35
0.246914																	96	97	96	96	95	96	96	96																	5	11	11	11	10
0.0823045																	75	80	79	78	79	79	80	78																	1	-1	2	4	3
0.0274348																	38	40	44	49	45	44	45	43																	-3	1	-1	0	0
0.00914495																	11	14	17	17	15	16	22	15																	-2	-3	-2	0	-1
0.00304832																	2	-1	1	5	2	7	10	9																	-1	-3	0	-1	-1
0.00101611																	1	-3																							-2	0
0.000338702																	3	1																							0	-4
[truncated: 10 more columns]

## Sheet: Spike Omicroon BA.2_ACE2 asay
	Percent blocking of the Spike Omicron BA.2 -ACE2 interaction
mAb concentration (µg/ml)	P2G3								P5C3								P2G3 + P5C3								AZD8895								AZD1061								AZD8895 + AZD1061								Sotrovimab
30	55	46	68	43	56	45	45	47	97	97	98	98	99	99	100										79	82	84	83	83	89	89	88	98	98	96	96	97	97	97										-6
10	48	43	47	39	54	50	48	44	95	95	96	96	97	97	98										77	74	76	76	75	79	82	81	97	97	96	96	96	97	97										-9
3.33333	46	48	64	53	58	50	43	40	93	93	94	94	96	95	96										59	61	59	61	61	68	67	73	97	96	95	95	96	96	95										-8
1.11111	40	46	61	52	62	52	46	48	89	90	91	91	92	93	94										38	36	40	42	39	40	44	45	93	94	94	94	94	94	93										2
0.37037	43	49	57	49	58	48	42	46	82	83	86	84	87	87	87										24	20	18	19	18	16	24	22	84	84	87	87	85	87	85										2
0.123457	37	42	51	46	58	40	36	45	70	70	75	74	76	76	79										16	7	8	4	1	-4	18	7	59	57	69	68	63	59	52										-1
0.0411523	18	21	29	38	50	30	28	32	44	46	60	51	56	52	59										14	5	4	-2	3	-7	0	12	28	23	37	37	29	28	16										13
0.0137174	0	7	13	18	24	19	16	13	17	17	36	23	32	32	26										9	5	4	-1	0	3	5	11	8	6	18	18	-1	5	7										-4
0.00457247	-5	12	28	26	13	15	9	4	1	5	35	7	17	13	17										2	7	3	-4	-1	3	9	15	10	0	8	11	-9	-2	-14
0.00152416	5	0	2	0	24	4	3	1	1	0	2	4	5	15	18										5	11	5	-2	-2	5	21	6	1	-6	4	5	-4	-4	-5
0.000508053	-1	-3							-7	-3															10	3							11	4
0.000169351	-12	3							2	4															-2	7							5	-4
Total mAb concentration (µg/ml)
60																	100	100	100	100	100	100	100	100																	100	100	99	99	99	100	100
20																	100	100	100	100	100	100	100	100																	100	100	99	99	99	100	100
6.66667																	100	100	100	100	100	100	100	100																	100	99	99	99	99	100	99
2.22222																	100	100	100	100	100	100	100	100																	99	99	99	99	99	96	91
0.740741																	100	100	100	100	99	100	100	100																	95	96	97	97	96	90	84
0.246914																	97	97	97	97	97	98	98	97																	72	79	83	81	80	77	72
0.0823045																	73	77	82	80	82	82	83	81																	30	36	47	46	47	58	44
0.0274348																	35	39	47	53	47	49	49	43																	14	18	20	28	15	27	19
0.00914495																	10	13	21	21	21	25	25	17																	6	6	12	11	12	13	13
0.00304832																	0	2	8	12	6	12	19	18																	9	1	5	7	7	1	0
0.00101611																	-3	-5																							0	4
0.000338702																	6	3																							6	-3
[truncated: 10 more columns]
