# Supplementary material for: Patient-derived monoclonal antibody neutralizes SARS-CoV-2 Omicron variants and confers full protection in monkeys
Source: Nat Microbiol. 2022 Jul 25;7(9):1376–89. doi: 10.1038/s41564-022-01198-6 (PMC9418005; doi:10.1038/s41564-022-01198-6)
Supplement: Source Data Fig. 2 — Source data for pseudoviral and live virus cytopathic effect neutralization assays. [file 41564_2022_1198_MOESM5_ESM.xlsx]

## Sheet: Pseudovirus assay_Fig. 2a
Neutralization activity of P2G3 performed with lentivirus pseudotyped with the indicated Spike proteins
	Percent neutralization in the SARS-CoV-2 Spike pseudoviral assay
mAb concentration (µg/ml)	SARS-CoV-2 ancestral 2019-nCoV with D614G								SARS-CoV-2 Alpha variant								SARS-CoV-2 Beta variant								SARS-CoV-2 Delta variant								SARS-CoV-2 Omicron BA.1 variant
10				98.4	100.2				97.2	107.5	93.2	99	99							98.7	99.8	97.5						92.1	98.7	92.3
3.33333	104.4	97.8	98.5	99.7	101.7				114.2	92.8	90.4	93	100				103.2	101.9	104.2	101.2	90.4	95.5			96	91.3	101.1	86.8	97	99.5	103	100
1.11111	102	97.9	100.8	98.7	98				101.2	100.8	98.3	94	98				100.8	104	106.7	99.1	93.3	97.3			105.4	97.6	94.3	87.4	100	97	101	89
0.37037	104.2	96.9	100.4	99.1	102				114.9	76.9	92	90	84				101.8	106.4	103.9	96.6	95.4	89.5			106	97.3	89.6	94.1	97.1	94.5	88	92
0.123457	100.9	99.1	100	95.1	94.3				99	76.9	96.3	94	73				105.3	106.1	97	89.1	92.3	81.3			95.4	98.9	92.3	93.1	96.1	90.2	93	97
0.0411523	87.5	88.9	87.7	94.6	94.5				93.2	88.3	50.6	76	77				79.5	87	79.7	83.6	80	87.3			91.9	90.7	96.2	75.6	91.5	92.8	74	86
0.0137174	61.2	68.6	49.3	89.9	81.5				62.7	76.1	31.5	27	55				55.3	52	53.3	73.5	76.2	64.5			76	52.5	49.5	30.3	85.7	78.3	51	44
0.00457247	47.8	33.3	27.4	57.6	48.1				42.5	44	9.2	26	19				51.2	22.8	23.8	43.9	37.6	30.1			34.5	43.1	34.3	29.9	57.6	69.6	41	20
0.00152416	46.1	37.4	6.6	32.3	2.4				12.8	28.1		-1	0				25.5	43.8	25.1	19.9	12.6	10.1			21.9	23.7	34.5	41.2	41.5	38.2		5
0.000508053	22.7	6.5	-1.6	19.1					36.8	-0.9	-12.9						23.3	33.3	25.2	18.9	1.8	-2.6			19.1	14.8	2.5	-7.7	15.9	-2.6		13
0.000169351	30.6	10.7	-14.4														4.9	23.8	-18						12.7	16.2	-24.3					-18
40																																	92	77	101	103	94	99
13.3333																																	98	98	102	101	109	101
4.44444																																	80	107	83	107	110	103
1.48148																																	89	80	89	95	99	89
0.493827																																	81	102	104	89	102	94
0.164609																																	98	102	90	97	103	94
0.0548697																																	85	71	78	97	98	90
0.0182899																																	20	33	68	83	90	86
0.00609663																																	15	16	18	51	40	39
0.00203221																																	7	-11	7	2	33	36
0.000677404																																		15	-4	14	-12	21

## Sheet: Pseudovirus assay-Fig. 2b
Neutralization of lentiviral particles pseudotyped with the Omicron variant Spike
	Percent neutralization in the SARS-CoV-2 Spike pseudoviral assay
mAb concentration (µg/ml)	P5C3									P2G3									P5C3 + P2G3									ADG-2									AZD8895 + AZD1061									AZD8895
40	101	114	83	91	102	91	98	100	103	92	77	101	103	94	99	98	103	99										100	80	96	83	103	101	99												126	96	89	78
13.3333	116	78	101	104	100	99	98	101	99	98	98	102	101	109	101	99	103	99										83	95	104	94	101	102	99												74	100	82	97
4.44444	94	97	95	88	98	104	98	101	101	80	107	83	107	110	103	97	99	95										88	110	107	98	93	88	90												104	86	93	91
1.48148	62	90	82	96	85	91	96	97	101	89	80	89	95	99	89	97	96	100										50	59	57	83	68	71	64												63	79	36	22
0.493827	76	98	76	99	104	98	90	95	97	81	102	104	89	102	94	105	103	103										26	29	52	19	34	36	24												46	42	44	37
0.164609	73	72	44	82	77	88	80	78	79	98	102	90	97	103	94	99	95	97										21	42	36	10	45	30	24												18	8	13	-4
0.0548697	40	78	10	64	17	70	51	44	49		71	78	97	98	90	94	91	83										-1	57	6	-23	-8	28	12												15	-4	-14	3
0.0182899	6	25	-20	8	13	58	36	32	50	20	33	68	83	90	86	81	77	83										29	8	0	6	15	28	29												4	-5	-16	12
0.00609663	9	5	2	7	-2	17	19	9	11	15	16	18	51	40		37	43	13											14	-11	6	22	4	14												-9	4	1	-13
0.00203221	5	8	5	-10	2	19	6	10	14	7	-11	7	2	33		33	29	26										-26	-3	-2	-2	15	31	-8												3	7	-1	7
0.000677404	10	-6	-11	-6	18	21	-5	-6	-12	-53	15	-4	14	-12		14	4	11										28	-5	5	-12	2	1	-13												-3	-4	25	-5
80																			96	103	101	103	88	93	95	98	100										100	100	96	87	111	111	106
26.6667																			110	77	92	89	85	99	100	101	101										93	88	93	104	113	112	108
8.88889																			104	89	92	81	87	117	100	103	101										80	105	76	99	111	103	118
2.96296																			98	92	85	95	98	65	103	100	101										76	88	74	88	112	112	107
0.987654																			79	98	101	92	90	105	101	97	99										75	67	72	84	93	81	92
0.329218																			88	109	83	84	92	89	99	101	103										18	32	46	23	44	66	48
0.109739																			106	116	91	100	90	103	97	97	99										20	13	11	-12	39	7	4
0.0365798																			61	80	88	110	97	92	82	88	87										-13	22	31	7	22	-4	10
0.0121933																			56	69	58	70	50	69	49	47	58										-5	19	6	7	4	8	2
0.00406442																			35	75	24	21	27	16	34	14	19										20	-3	-10	-7	28	8	-18
0.00135481																			4	6	-11	19		-3	15	8	14										-16	19	-8	-12	-15	24	2
[truncated: 16 more columns]

## Sheet: Live virus_CPE Delta_Fig. 2c
Live virus cytopathic effect assay performed with SARS-CoV-2 Delta virus
	Percent protection of cells from the SARS-CoV-2 virus cytopathic effect
mAb concentration (µg/ml)	P5C3				P2G3				P5C3 + P2G3				AZD8895 + ADZ1061				ADG-2				Sotrovimab				REGN10933 + REGN10987
6.25	84	94	101	100	103	86	101	103									101	100	97	96	95	92	96	100
2.08333	89	99	99	97	101	93	100	105									101	106	97	105	94	91	93	99
0.694444	98	104	99	94	106	102	103	104									95	104	103	102	97	92	91	99
0.231482	96	100	101	91	99	94	97	96									95	99	97	101	81	71	57	63
0.0771605	103	102	102	93	97	95	99	93									103	95	91	96	22	12	10	11
0.0257202	96	100	93	89	85	94	88	78									55	53	48	45	9	-5	-5	-1
0.00857339	73	54	45	45	17	42	56	33									14	29	10	11	-1	-5	-9	-3
0.0028578	17	21	15	7	18	16	13	20									-4	9	6	12	-2	-7	-6	-6
0.000952599	3	8	3	2	5	6	4	14									-1	-2	8	13	-5	-10	7	5
0.000317533	-7	1	6	-2	2	5	2	11									-3	8	6	4	-4	-12	-1	6
0.000105844	-2	3	2	-3	8	5	-5	10									6	5	4	7	-5	-2	6	8
12.5									92	96	99	99	88	96	97	97									101	98	97	87
4.16668									82	94	99	101	92	87	100	102									105	106	99	95
1.3889									94	96	90	96	93	99	100	102									104	104	102	93
0.462967									101	97	87	91	92	89	92	88									93	98	103	85
0.154319									98	90	91	88	97	99	103	98									101	96	101	81
0.0514399									90	96	85	83	94	94	95	91									97	102	86	87
0.0171467									94	92	87	82	44	56	29	26									91	92	44	39
0.00571558									42	52	15	16	11	0	8	10									22	30	15	6
0.0019052									12	6	8	8	-7	-4	-6	-2									0	10	12	0
0.000635068									-5	-10	6	1	-5	-2	-2	1									3	7	1	2
0.00021169									-1	-6	2	6	-3	1	3	-2									4	15	7	5

## Sheet: Live virus_CPE_Om BA.1_Fig. 2d
Live virus cytopathic effect assay performed with Omicron BA.1 virus
	Percent protection of cells from the SARS-CoV-2 virus cytopathic effect
mAb concentration (µg/ml)	P5C3				P2G3				P5C3 + P2G3				AZD mix				ADG-2				Sotrovimab				REGN Mix
6.25	95	89	105	94	96	94	106	103									97	107	94	92	97	96	99	92
2.08333	87	92	84	103	97	94	100	101									61	64	72	67	84	78	77	87
0.694444	69	80	64	72	100	102	100	101									21	18	22	23	42	23	25	23
0.231482	21	45	28	39	98	98	100	100									10	10	11	7	8	4	7	2
0.0771605	3	11	12	15	97	101	102	100									8	11	8	4	5	-1	4	-4
0.0257202	0	3	7	6	55	75	59	62									3	7	4	4	3	-1	4	0
0.00857339	-6	-2	7	7	4	4	12	13									-3	2	-1	-1	0	2	0	0
0.0028578	-4	-2	4	3	2	1	5	7									-1	4	0	3	-1	0	0	0
0.000952599	-5	-2	-2	-5	-2	-1	-2	4									3	3	-1	1	0	-2	-3	-3
0.000317533	-4	-1	7	2	0	1	3	5									2	4	-6	1	2	7	-2	3
0.000105844	-1	0	6	6	0	2	5	2									1	4	1	5	4	2	0	2
12.5									97	100	103	102	93	101	93	93									3	3	2	-3
4.16668									102	97	101	100	105	105	94	106									7	8	4	0
1.3889									102	95	98	100	106	101	91	103									8	5	3	0
0.462967									101	101	98	96	44	52	31	34									6	4	5	-2
0.154319									101	102	98	97	10	11	3	5									7	3	4	1
0.0514399									96	94	87	84	5	4	-3	-3									10	5	0	0
0.0171467									21	9	17	12	-4	-1	-3	-2									2	0	4	-3
0.00571558									6	5	4	4	-3	0	-1	0									3	2	0	-1
0.0019052									0	-2	3	-2	-3	2	-4	-4									6	4	5	3
0.000635068									4	4	1	1	0	1	-2	-8									4	4	3	1
0.00021169									3	6	2	1	2	3	-4	-3									7	6

## Sheet: Live virus_CPE_Om BA.2_Fig. 2e
Live virus cytopathic effect assay performed with Omicron BA.2 virus
	Percent protection of cells from the SARS-CoV-2 virus cytopathic effect
mAb concentration (µg/ml)	P5C3						P2G3						P5C3 + P2G3						AZD8895 + AZD1061						ADG-2						Sotrovimab					REGN10933 + REGN10933
6.25	100	100	94	95.3815	93.1212	99.2152	95	106	95.7333	95.6123	93.7748	90.0903													65	69					81	79
2.08333	98	101	96	96.399	96.5683	93.1607	100	103	99.9697	100.393	96.2311	101.267													28	39					33	54
0.694444	102	100	61.8761	74.067	88.6892	91.8711	105	102	100.514	100.757	92.7309	101.205													12	24					19	24
0.231482	60	60	30.895	34.2445	50.6992	63.8078	104	104	98.2752	101.18	91.9326	99.7927													3	7					17	14
0.0771605	27	24	7.65921	11.6704	13.7391	17.0765	91	99	96.7622	98.6383	92.1168	99.3629													-5	10					7	3
0.0257202	13	4	0.774527	3.86322	9.33904	7.31264	103	99	81.511	93.3481	91.994	94.8801													-1	0					4	3
0.00857339	2	3	0.143431	0.413557	5.10402	1.72453	50	54	28.4345	28.5556	69.7643	54.1668													4	9					8	3
0.0028578	-5	-3	2.15146	-3.94392	0.539002	-5.09173	17	8	3.74218	8.34174	10.5058	20.0855													1	6					1	3
0.000952599	6	-1	-2.43832	-3.58079	0.924003	-2.5126	8	1	-1.70466	-0.675812	4.73352	5.04055													3	2					2	-4
0.000317533	4	-3	2.61044	-1.8257	1.85901	-5.46017	3	4	-0.796853	-1.28102	-3.3109	1.84735													6	10					2	7
0.000105844	-5	-1	2.26621	0.534598	1.91401	-6.62692	3	2	1.26084	0.595118	-3.00386	-0.301922													3	7					2	0
12.5													107	110	94.4503	93.959			98	109																103	105
4.16668													96	105	100.775	98.6874			99	99																89	99
1.3889													102	106	98.3804	99.9156			103	89																62	70
0.462967													98	102	97.9505	96.7224			108	99																19	20
0.154319													100	97	98.5032	92.5466			103	92																4	5
0.0514399													99	102	95.4942	96.1083			64	71																2	-6
0.0171467													53	66	40.1044	44.8328			37	42																5	-5
0.00571558													26	14	16.1554	5.10196			12	14																-1	-4
0.0019052													9	0	2.33861	1.90876			0	-4																-4	-2
0.000635068													9	2	5.10196	1.4175			5	5																1	-6
0.00021169													6	0	0.127933	3.19832			-1	-7																-2	4
