# Supplementary material for: Patient-derived monoclonal antibody neutralizes SARS-CoV-2 Omicron variants and confers full protection in monkeys
Source: Nat Microbiol. 2022 Jul 25;7(9):1376–89. doi: 10.1038/s41564-022-01198-6 (PMC9418005; doi:10.1038/s41564-022-01198-6)
Supplement: Source Data Fig. 3 — Source data for viral genomic and subgenomic RNA in the NHP challenge study. [file 41564_2022_1198_MOESM6_ESM.xlsx]

## Sheet: Fig. 3b Genomic viral RNA
Tracheal genomic viral copies per ml
	P3G3 LS administered at 10 mg/kg		Infection control NHPs
Days post challenge	MF1	MF2	MF3	MF4	MF5	MF6
0	476	476	476	476	476	476
2	1243	1758	149550	16964290	128021	14446389
3	476	476	3040	680245	288717	72292954
4	476	476	476	101744	19969	215264
7	476	476	476	4334	13842	2873936
10	476	476	476	476	476	476
14	476	476	476	476	476	476
Nasopharyngeal genomic viral copies per ml
	P3G3 LS administered at 10 mg/kg		Infection control NHPs
Days post challenge	MF1	MF2	MF3	MF4	MF5	MF6
0	476	476	476	476	476	476
2	476	476	2707	476	11107869	12699584
3	476	990	476	1053	2330971	27869359
4	476	476	476	476	179603	868115
7	476	476	476	10784	1537456	92927
10	476	476	476	na	30872	16261
14	476	476	476	476	503	476
Bronchoalveolar lavages (BAL) genomic viral copies per ml
	P3G3 LS administered at 10 mg/kg		Infection control NHPs
Days post challenge	MF1	MF2	MF3	MF4	MF5	MF6
0	476	476	476	476	476	476
3	25362	663	3490782	10476908	23887	3852229
10	476	476	565	151276	476	476

## Sheet: Fig 3c Subgenomic viral RNA
Tracheal subgenomic viral copies per ml
	P3G3 LS administered at 10 mg/kg		Infection control NHPs
Days post challenge	MF1	MF2	MF3	MF4	MF5	MF6
0	749	749	749	749	749	749
2	749	749	2021	116111	2079	256986
3	749	749	749	na	6422	1753225
4	749	749	749	1764	749	5817
7	749	749	749	749	749	749
10	749	749	749	749	749	30018
14	749	749	749	749	749	749
Nasopharyngeal subgenomic viral copies per ml
	P3G3 LS administered at 10 mg/kg		Infection control NHPs
Days post challenge	MF1	MF2	MF3	MF4	MF5	MF6
0	749	749	749	749	749	749
2	749	749	749	749	237007	199473
3	749	749	749	749	73155	473695
4	749	749	749	749	2347	25287
7	749	749	749	749	na	17442
10	749	749	749	749	10043	1074
14	749	749	749	749	749	749
Bronchoalveolar lavages (BAL) subgenomic viral copies per ml
	P3G3 LS administered at 10 mg/kg		Infection control NHPs
Days post challenge	MF1	MF2	MF3	MF4	MF5	MF6
0	749	749	749	749	749	749
3	841	749	30176	31264	1037	187959
10	749	749	749	749	749	749

## Sheet: Lymphocyte evaluation
Lymphocyte evaluation (10^3 cells /uL)
	P3G3 LS administered at 10 mg/kg		Infection control NHPs
elapsed time	MF1	MF2	MF3	MF4	MF5	MF6
0	6.7	6.5	3.8	4.4	6.8	4.3
2	4.3	6.9	5	3.5
3	5.8	4.8	1.9	1.4	1.8	1.7
4	5.4	5.9	2.2	2.1	2.9	1.4
7	4.8	5.6	3.3	2.7	3	1.5
10	4.7	6	3.4	3.3	4	3.3
14	4	4.5	5	3.9	5.1	3.5
