# Supplementary material for: Patient-derived monoclonal antibody neutralizes SARS-CoV-2 Omicron variants and confers full protection in monkeys
Source: Nat Microbiol. 2022 Jul 25;7(9):1376–89. doi: 10.1038/s41564-022-01198-6 (PMC9418005; doi:10.1038/s41564-022-01198-6)
Supplement: Source Data Fig. 4 — Source data for viral genomic and subgenomic RNA in the NHP therapeutic efficacy study. [file 41564_2022_1198_MOESM7_ESM.xlsx]

## Sheet: Fig. 4b_genomic RNA
Tracheal genomic RNA copies per ml
	G1:Controls				G2: 5+5 mg/kg P2G3 LS + P5C3 LS						G3: 2.5+2.5 mg/kg P2G3 LS + P5C3 LS
Days post challenge	M1	M2	M3	M4	M5	M6	M7	M8	M9	M10	M11	M12	M13	M14	M15	M16
0	476	476	476	476	476	476	476	476	476	476	476	476	476	476	476	476
1	481170	94898	107636	143720	476	476	3857	1721	18273	37596	268086	18863	479162	8435	361065	16089
2	11363600	412676	884265	9442222	44187	1312	62134	5293	6429	142700	3783845	1506	212852	10648	285520	81999
3	9073903	170661	702879	394873	61861	476	36212	476	476	56099	13324	476	10984	476	476	57963
4	3534	na	45520	na	476	476	476	476	476	1000	7929	476	1204	476	476	476
5	476	476	5532	1643	476	476	476	476	476	476	476	476	476	476	476	476
7	126174	609	55158	49157	476	476	476	476	476	476	476	476	476	476	476	476
10	10221	476	na	476	476	476	476	476	476	476	476	476	476	476	476	476
15	476	476	476	476	476	476	476	476	476	476	476	476	476	476	476	476
Nasopharingeal genomic RNA copies per ml
	G1:Controls				G2: 5+5 mg/kg P2G3 LS + P5C3 LS						G3: 2.5+2.5 mg/kg P2G3 LS + P5C3 LS
Days post challenge	M1	M2	M3	M4	M5	M6	M7	M8	M9	M10	M11	M12	M13	M14	M15	M16
0	476	476	476	476	476	476	476	476	476	476	476	476	476	476	476	476
1	607	na	27411	4204	811	1049	972	476	33113	1162	1030	68424	2319	28868	6214	73344
2	476	5678	405343	29216	476	3485	246133	3212	93416	204963	146347	476	162657	17061	528	995277
3	74962	476	11429194	11182	476	497	5457	476	806	1196	2199	24548	476	3195	476	476
4	476	499	2081709	1276	476	476	476	476	476	476	476	476	1391	476	476	476
5	1004	476	2863103	na	476	476	476	476	476	476	476	476	na	476	476	476
7	101202	476	346482	476	750	476	476	476	476	476	476	476	476	476	476	476
10	701	476	7406	476	476	476	476	476	476	476	476	476	476	476	476	476
15	476	476	1009	476	476	476	476	476	476	476	476	476	476	476	476	476
21	476	476	na	na	476	476	476	476	476	na	476	476	476	476	na	na
Bronchoalveolar lavage (BAL) genomic RNA copoes per ml
	G1:Controls				G2: 5+5 mg/kg P2G3 LS + P5C3 LS						G3: 2.5+2.5 mg/kg P2G3 LS + P5C3 LS
Days post challenge	M1	M2	M3	M4	M5	M6	M7	M8	M9	M10	M11	M12	M13	M14	M15	M16
0	476	476	476	476	476	476	476	476	476	476	476	476	476	476	476	476
3	1279779	610610	471900	3208727	59195	29003	98863	202671	10164	128457	334187	1905	49930	24530	12274	110287
10	1264	476	1210	858	na	1	476	745	476	476	1939	476	476	476	476	476

## Sheet: Fig. 4c_subgenomic RNA
Tracheal subgenomic RNA copies per ml
	G1:Controls				G2: 5+5 mg/kg P2G3 LS + P5C3 LS						G3: 2.5+2.5 mg/kg P2G3 LS + P5C3 LS
Days post challenge	M1	M2	M3	M4	M5	M6	M7	M8	M9	M10	M11	M12	M13	M14	M15	M16
0	749	749	749	749	749	749	749	749	749	749	749	749	749	749	749	749
1	3484	749	749	749	749	749	749	749	749	749	2707	749	12545	749	4286	749
2	127068	1605	7586	62691	1099	749	1166	749	749	1325	46191	749	1618	749	4401	1285
3	113437	749	10964	7600	2158	749	749	749	749	1547	749	749	749	749	749	1854
4	749	749	749	749	749	749	749	749	749	749	749	749	749	749	749	749
5	749	749	749	749	749	749	749	749	749	749	749	749	749	749	749	749
7	1268	749	749	749	749	749	749	749	749	749	749	749	749	749	749	749
10	749	749	749	749	749	749	749	749	749	749	749	749	749	749	749	749
15	749	749	749	749	749	749	749	749	749	749	749	749	749	749	749	749
Nasopharingeal subgenomic RNA copies per ml
	G1:Controls				G2: 5+5 mg/kg P2G3 LS + P5C3 LS						G3: 2.5+2.5 mg/kg P2G3 LS + P5C3 LS
Days post challenge	M1	M2	M3	M4	M5	M6	M7	M8	M9	M10	M11	M12	M13	M14	M15	M16
0	749	749	749	749	749	749	749	749	749	749	749	749	749	749	749	749
1	749	749	749	749	749	749	749	749	749	749	749	749	749	749	749	14968
2	749	749	5422	749	749	749	4254	749	1297	4690	5153	749	2890	749	749	12353
3	749	749	89479	749	749	749	749	749	749	749	749	749	749	749	749	749
4	749	749	13449	749	749	749	749	749	749	749	749	749	749	749	749	749
5	749	749	39247	749	749	749	749	749	749	749	749	749	na	749	749	749
7	1188	749	3392	749	749	749	749	749	749	749	749	749	749	749	749	749
10	749	749	749	749	749	749	749	749	749	749	749	749	749	749	749	749
15	749	749	749	749	749	749	749	749	749	749	749	749	749	749	749	749
21	749	749	na	na	749	749	749	749	749	na	749	749	749	749	na	na
Bronchoalveolar lavage (BAL) subgenomic RNA copoes per ml
	G1:Controls				G2: 5+5 mg/kg P2G3 LS + P5C3 LS						G3: 2.5+2.5 mg/kg P2G3 LS + P5C3 LS
Days post challenge	M1	M2	M3	M4	M5	M6	M7	M8	M9	M10	M11	M12	M13	M14	M15	M16
0	749	749	749	749	749	749	749	749	749	749	749	749	749	749	749	749
3	27185	15291	12905	47410	2646	3106	2851	9152	749	6167	10276	749	1159	1049	749	3494
10	749	749	749	749	749	749	749	749	749	749	749	749	749	749	749	749
