# Supplementary material for: Patient-derived monoclonal antibody neutralizes SARS-CoV-2 Omicron variants and confers full protection in monkeys
Source: Nat Microbiol. 2022 Jul 25;7(9):1376–89. doi: 10.1038/s41564-022-01198-6 (PMC9418005; doi:10.1038/s41564-022-01198-6)
Supplement: Source Data Fig. 6 — Source data for the characterization of viral escape mutations. [file 41564_2022_1198_MOESM8_ESM.xlsx]

## Sheet: Fig. 6b_Relative infectivity
	Percent infectivity of lentivectors pseudotyped with mutation Spikes relative to the ancestral D614G Spike
	D614G			D614G + N487D		D614G + N487K		D614G+K444T			D614G + G476D	D614G + F486S
	PV production 1	PV production 2	PV production 3	PV production 1	PV production 2	PV production 1	PV production 2	PV production 1	PV production 2	PV production 3	PV production 1	PV production 1
Biological replicates	126.5	157.3	80.7	80.2	34	5	2	26.6	14.3	55.8	0.3	7.9
	72.3	151.3	81.2	28.4	52.9	6.4	0.2	53.1	44.2	58.4	2.5	12
	122.3	25.1	86.7	54.6	13.3	1	0	75	19.2	46.9	4.4	13.1
	65.1	180.5	51.4	130.3	36.1	57.6	0.4	47.9	128.5	14.4	0.4	52.5
	64.5	147.6	102.8	5.2	43.6	6.3	6.2	96.8	25.9	6.3	11.9	21.8
	55.6	34.2	140.3	39.6	48.9	11	0.7	66.5	89.4	70.8	3.2	21.8
	34.5	87.7	120.3	10.4	24.6	0.2	0.2	76.6	27.2	76.8	2.9	50.2
	43.6	41	136.6	88.6	18.7	50.3	5.3	53.7	38.9	46.9	0.4	36.9
	109	143.9		27	23.9	0.2	0.4	40.6	67.8
	160.3	161.4		19.2	57.9	35.9	0	28.4	10.5
	135.6	68.9		37.3	25.2	0.6	0.1	30.3	66.9
	137.4	157.7		75.1	26.5	2.9	0.2	50.9	3.2
	64.3	27.9		87.7	44.4	21.1	0.1	26.3	7
	209.1	15.5		4.1	51.4	11.8	0	17.5	64.8
	Percent infectivity of lentivectors pseudotyped with mutation Spikes relative to the Delta variant Spike
	Delta				Delta + K444T			Delta + N487D			Delta + N487K			Delta + G476D	Delta + F486S
	PV production 1	PV production 2	PV production 3	PV production 4	PV production 1	PV production 2	PV production 3	PV production 1	PV production 2	PV production 3	PV production 1	PV production 2	PV production 3	PV production 1	PV production 1
Biological replicates	69.7	86.9	61.1	120	12.6	107.7	49.3	2.6	3.3	17.6	1.6	7.5	1	7.9	121.6
	83.6	73.8	118.7	129.8	31.2	19.1	51.4	2.7	6.2	6.6	9.6	0.9	1.9	44.2	41.7
	195.8	77.9	156.6	130.4	123.9	76.5	48.2	15.5	11	9.1	1	15.6	1.8	5.1	139.6
	8.3	132.5	94.2	117.9	160	2.7	94	1	18.5	14.2	7	2.1	0.7	15	36.5
	156.6	52	193.3	121.2	107.6	50.6	34.2	0.7	0.3	3.5	8.5	25.3	0.6	11.4	39.5
	60.1	161.9	88.2	47	165.2	154.1	89.8	124.2	61.1	4.8	25.8	5	1.4	10.1	32.4
	7	61.8	49.2	33.7	57.1	55.5	53.8	0.4	0.9		1.2	11.6		83.2	60.3
	4.3	64	38.6		2.4	62.3	26.6	34.7	0.7		10.3	4.7		20.7	8.6
	320	131			278.7	76		1.6	0.4		22.7	5.4
	85.3	146			122.1	71.1		2.5	1		6.7	8.2
	37	100.1			98.5	1.9		1.7	0.2		1.2	5
	2.8	35.7			1.4	93.9		1.7	0		80.1	10.5
					16.2	139.4		41.7	0.1		1.2	6
					121.3	32.4		1.7	8.9		15.4	8.6

## Sheet: Fig. 6c_ACE2 binding
Fold loss in ACE2 binding of the indicated Spike Delta variant mutants relative to the unmodified Spike Delta variant
delta	delta + K444T	delta + N487D	delta + N487K	delta + G476D	delta + F486S
1	1.08389	2.47311	18.791	1.22929	1.98568
1	1.09869	2.13777	15.2353	1.1955	2.00562
1	1.094
