# Supplementary material for: Patient-derived monoclonal antibody neutralizes SARS-CoV-2 Omicron variants and confers full protection in monkeys
Source: Nat Microbiol. 2022 Jul 25;7(9):1376–89. doi: 10.1038/s41564-022-01198-6 (PMC9418005; doi:10.1038/s41564-022-01198-6)
Supplement: Source Data Extended Data Fig. 1 — Source data for spike binding and spike-ACE2 blocking activity assays. [file 41564_2022_1198_MOESM9_ESM.xlsx]

## Sheet: Ext. Data Fig 1a_Spike binding
Percent maximum binding of antibody to Spike trimer coupled Luminex beads
P2G3 mAb concentration (µg/ml)	Spike 2019-nCoV		Spike D614G		Spike Alpha		Spike Beta		Spike Gamma		Spike Delta
10	102	101	101	102	101	101	101	100	101	101	101	100
3.33333	103	101	103	102	102	101	102	101	101	99	103	101
1.11111	103	103	101	100	102	100	102	103	101	103	102	103
0.37037	102	102	101	100	102	101	102	102	101	101	101	101
0.123457	102	101	103	102	102	101	103	102	101	102	103	102
0.0411523	100	101	99	101	100	101	99	102	93	100	101	102
0.0137174	68	64	61	56	68	65	75	73	58	56	71	66
0.00457247	33	32	28	26	34	33	40	39	27	27	37	34
0.00152416	13	14	11	12	13	15	17	18	11	12	14	16
0.000508053	5	5	4	4	5	5	7	7	4	4	5	5
0.000169351	2	2	2	2	2	2	3	3	2	2	2	2
5.64503e-05	1	1	1	1	1	1	1	1	1	1	1	1

## Sheet: Ext. Data Fig. 1c_Spike-ACE2
Percent antibody blocking activity in the Luminex Spike-ACE2 surrogate neutralization assay
P2G3 mAb concentration (µg/ml)	Spike 2019-nCoV		Spike D614G		Spike Alpha		Spike Beta		Spike Gamma		Spike Delta
10	97	97	99	99	75	80	93	95	75	78	93	94
3.33333	96	96	98	98	71	74	91	92	72	75	91	91
1.11111	95	95	98	98	71	72	90	90	70	73	90	90
0.37037	94	93	97	97	70	70	89	89	70	71	89	89
0.123457	77	75	84	81	59	60	79	78	62	62	75	74
0.0411523	42	43	40	41	37	39	45	45	37	40	35	34
0.0137174	17	14	16	18	12	15	15	17	14	17	11	11
0.00457247	2	14	4	16	1	8	3	8	3	11	0	13
0.00152416	-3	9	-1	14	-6	5	-1	4	-2	7	-7	7
0.000508053	0	6	4	8	-2	2	1	3	0	5	-1	3
0.000169351	1	4	3	7	-3	1	2	3	2	5	-1	4
5.64503e-05	2	4	1	4	-6	-1	0	2	1	4	-3	-2
P5C3 mAb concentration (µg/ml)	Spike 2019-nCoV		Spike D614G		Spike Alpha		Spike Beta		Spike Gamma		Spike Delta
10	100	100	100	100	100	100	100	100	100	100	100	100
3.33333	100	100	100	100	100	100	100	100	100	100	100	100
1.11111	100	100	100	100	100	100	100	100	100	100	100	100
0.37037	99	99	99	99	98	98	97	97	99	99	98	98
0.123457	90	91	92	92	88	89	86	87	84	83	90	92
0.0411523	56	62	63	65	59	61	58	65	47	53	60	63
0.0137174	28	28	31	32	26	27	30	34	20	26	20	25
0.00457247	14	9	15	9	11	6	13	11	12	11	10	5
0.00152416	12	4	15	9	13	1	10	6	12	7	14	-2
0.000508053	5	6	13	6	8	5	8	4	9	7	5	0
0.000169351	6	4	8	8	3	3	2	3	7	12	6	5
5.64503e-05	8	2	10	3	5	1	3	1	5	5	9	-4
AZD8895 mAb concentration (µg/ml)	Spike 2019-nCoV		Spike D614G		Spike Alpha		Spike Beta		Spike Gamma		Spike Delta
10	100	100	100	100	100	100	99	99	98	98	100	100
3.33333	100	100	100	100	99	100	98	98	97	97	99	99
1.11111	100	100	100	100	99	99	96	96	95	95	99	99
0.37037	99	99	99	98	98	97	92	91	91	90	97	96
0.123457	85	84	88	85	84	81	74	71	70	66	82	79
0.0411523	44	39	46	40	43	39	40	33	34	23	42	30
0.0137174	12	1	15	4	12	1	12	6	10	-4	7	-2
0.00457247	2	-3	4	1	1	-4	3	-1	6	-6	-2	-4
0.00152416	4	-18	-2	-10	0	-18	1	-8	6	-14	2	-16
0.000508053	-3	-15	2	-6	-3	-14	-1	-4	3	-7	-6	-10
0.000169351	8	-18	3	-11	2	-17	-1	-12	5	-14	-3	-21
5.64503e-05	0	-8	4	-5	-1	-7	2	-8	10	-8	0	-11
AZD1061 mAb concentration (µg/ml)	Spike 2019-nCoV		Spike D614G		Spike Alpha		Spike Beta		Spike Gamma		Spike Delta
10	98	98	98	98	98	98	98	98	97	97	98	98
3.33333	98	98	98	98	97	97	98	98	97	97	98	98
1.11111	96	96	97	97	96	95	97	97	94	93	96	96
0.37037	86	85	91	91	88	87	90	89	74	70	85	86
0.123457	54	50	61	59	61	57	63	61	33	27	51	46
0.0411523	22	14	26	21	22	17	24	24	10	0	14	8
0.0137174	6	-7	9	-1	7	-6	6	1	1	-10	3	-11
0.00457247	1	-12	4	-6	-4	-12	3	-6	2	-12	-3	-14
0.00152416	8	-18	6	-11	0	-18	-1	-9	4	-12	1	-18
0.000508053	9	-10	5	-5	5	-10	6	-8	8	-9	2	-7
0.000169351	-6	-4	-5	0	-6	-6	-5	-6	2	-3	-3	-4
5.64503e-05	6	0	5	-3	4	-4	5	-5	17	1	3	-5
ADG-2 mAb concentration (µg/ml)	Spike 2019-nCoV		Spike D614G		Spike Alpha		Spike Beta		Spike Gamma		Spike Delta
10	100	100	100	100	100	100	100	100	100	100	100	100
3.33333	100	100	100	100	100	100	100	100	100	100	100	100
1.11111	100	100	100	100	99	99	98	98	99	99	100	100
0.37037	98	98	98	98	94	93	90	89	93	93	98	98
0.123457	81	80	81	81	74	71	63	62	62	60	83	81
0.0411523	43	41	44	45	36	37	31	30	28	26	43	43
0.0137174	16	18	18	20	10	13	9	10	9	12	15	17
0.00457247	6	3	6	4	0	0	3	2	2	0	5	2
0.00152416	2	-3	4	3	0	-3	2	1	3	-3	2	-2
0.000508053	3	3	6	7	-2	0	1	1	3	2	4	3
0.000169351	6	4	6	6	0	2	1	3	2	1	4	5
5.64503e-05	1	1	4	2	-2	0	1	2	4	4	1	2
REGN10933 mAb concentration (µg/ml)	Spike 2019-nCoV		Spike D614G		Spike Alpha		Spike Beta		Spike Gamma		Spike Delta
10	98	98	98	98	98	98	83	81	79	80	97	97
3.33333	98	98	98	98	98	98	68	70	66	66	96	96
1.11111	98	98	98	98	98	98	45	46	46	44	93	94
0.37037	96	96	96	96	95	95	20	23	21	22	88	89
0.123457	80	80	81	83	79	80	4	7	5	3	69	74
0.0411523	41	45	46	47	43	46	-5	2	1	-2	35	43
0.0137174	9	12	13	17	9	13	-6	-2	-1	-3	5	10
0.00457247	-3	2	-1	4	-3	2	-7	-1	-1	-3	-3	2
0.00152416	2	-3	1	-1	-2	-1	-6	-4	5	-3	-5	-3
0.000508053	-1	-4	-9	-2	-11	-3	-7	-2	2	-1	-6	-3
0.000169351	1	-5	-6	-2	-5	-3	-3	-3	4	-1	-4	-2
5.64503e-05	4	-2	1	0	2	0	1	-1		0	8	0
REGN10987 mAb concentration (µg/ml)	Spike 2019-nCoV		Spike D614G		Spike Alpha		Spike Beta		Spike Gamma		Spike Delta
10	100	100	100	100	99	100	100	100	99	99	99	99
3.33333	99	100	99	99	99	99	100	100	99	99	99	99
1.11111	99	99	99	99	98	98	99	99	98	98	97	97
0.37037	97	97	97	97	96	96	98	98	96	97	94	94
0.123457	84	83	85	82	83	83	89	88	86	85	80	80
0.0411523	41	39	40	38	39	45	49	50	47	46	40	38
0.0137174	11	13	13	9	9	15	20	15	16	14	13	8
0.00457247	9	2	10	5	3	2	10	6	9	3	9	0
0.00152416	-2	-2	2	-2	-2	1	0	0	0	-1	-1	-5
0.000508053	0	-3	-3	-2	-4	-1	1	0	0	0	-1	-1
0.000169351	0	-2	0	-2	1	0	3	0	-1	-2	2	-2
5.64503e-05	2	4	1	0	0	2	2	0	-2	1	-3	0
S309 mAb concentration (µg/ml)	Spike 2019-nCoV		Spike D614G		Spike Alpha		Spike Beta		Spike Gamma		Spike Delta
10	36	33	15	17	14	17	12	17	17	18	-3	2
3.33333	33	30	16	11	9	12	15	13	15	15	-5	-3
1.11111	28	27	11	11	6	11	11	14	17	14	-4	-5
0.37037	27	26	12	12	6	10	11	13	16	13	-5	-8
0.123457	20	16	9	6	6	6	8	9	10	7	-9	-9
0.0411523	15	7	6	4	6	-1	4	3	6	2	1	-6
0.0137174	7	0	8	-2	2	-6	2	-1	4	0	0	-7
0.00457247	3	-4	4	-2	-2	-9	1	-4	4	2	2	-11
0.00152416	7	-4	12	-3	1	-4	2	-3	5	2	3	-8
0.000508053	4	-8	3	-3	7	-4	3	-2	8	-1	5	-11
0.000169351	1	-4	-1	0	2	-5	2	0	0	-2	-2	-8
5.64503e-05	-1	-6	-1	-3	1	-6	-5	-2	2	1	0	-8

## Sheet: Ex. Data Fig. 1e
Percent antibody blocking activity in the Luminex Spike-ACE2 surrogate neutralization assay
mAb concentration (µg/ml)	P2G3								P5C3
30	55	46	68	43	56	45	45	47	97	97	98	98	99	99	100
10	48	43	47	39	54	50	48	44	95	95	96	96	97	97	98
3.33333	46	48	64	53	58	50	43	40	93	93	94	94	96	95	96
1.11111	40	46	61	52	62	52	46	48	89	90	91	91	92	93	94
0.37037	43	49	57	49	58	48	42	46	82	83	86	84	87	87	87
0.123457	37	42	51	46	58	40	36	45	70	70	75	74	76	76	79
0.0411523	18	21	29	38	50	30	28	32	44	46	60	51	56	52	59
0.0137174	0	7	13	18	24	19	16	13	17	17	36	23	32	32	26
0.00457247	-5	12		26	13	15	9	4	1	5	3	7	17	13	17
0.00152416	5	0		0	2	4	3	1	1	0	2	4	5	15	18
0.000508053	-1	-3							-7	-3
0.000169351	-12	3							2	4
Mean Fluorescence Intensity (MFI) for mAb binding to Omicron BA.2 Spike coated Luminex beads
mAb concentration (µg/ml)	P2G3								P5C3
30	26857	27036	27595	27925.5					27021.5	26612
10	26949	27169	27597	26797					25984	26220.5
3.33333	26527.5	26561.5	26861.5	27123					26162	25851.5
1.11111	26659	25821.5	26873.5	27725.5					25537	25789.5
0.37037	25654.5	24890	25491	25802.5					25107	24606
0.123457	24364	23800	24684.5	24737					24921	24482
0.0411523	17310.5	15776	16842.5	17490					17123	17859
0.0137174	8583.5	9943	9617	10024.5					10049.5	12284.5
0.00457247	9002	4585.5	4445	4853					5019	5955.5
0.00152416	4718	1973.5	2493	2363					2381.5	2984.5
0.000508053	2094.5	943	1195	1341					1085.5	1393.5
0.000169351	961	640	859	725.5					576	790
