# Supplementary material for: Patient-derived monoclonal antibody neutralizes SARS-CoV-2 Omicron variants and confers full protection in monkeys
Source: Nat Microbiol. 2022 Jul 25;7(9):1376–89. doi: 10.1038/s41564-022-01198-6 (PMC9418005; doi:10.1038/s41564-022-01198-6)
Supplement: Source Data Extended Data Fig. 2 — Source data for pseudoviral and live virus neutralization assays. [file 41564_2022_1198_MOESM10_ESM.xlsx]

## Sheet: Ext. Data Fig. 2a
Neutralization assay performed with lentivirus pseudotyped with Spike R346K /D614G
	Percent neutralization in the SARS-CoV-2 Spike pseudoviral assay
mAb concetration µg/ml	P5C3			P2G3			AZD8895			AZD1061
30	100.5	99.6	99.4	100.5	99.6	100.5	100.1	100.1		99.7	100.1
10	100.5	100.5	100.4	99.4	100	100.2	99.7	100.1		100.1	100
3.33333	100.4	100.4	100.5	99.4	99.3	97.3	99.5	100.1		99.9	99.9
1.11111	100.5	100.4	100.2	94	96.6	97.1	100.1	99.4		97.6	96.7
0.37037	99.9	100.5	100.5	99.1	96.5	100.3	100.1	100.1		96.6	85.8
0.123457	100.2	100.4	100.5	94.2	92.9	92.4	98	99.7		75.5	50.9
0.0411523	100.1	98.5	96.9	89.1	87.4	98.6	98.3	99.6		55	37.1
0.0137174	92.2	94.5	80.6	66	78.9	72.7	89.2	90.4		47.8	27.8
0.00457247	61.7	51.8	57.1	21.5	54.4	4.8	69.4	57.2		19.2	7.6
0.00152416	29.4	39.4	1.4	3.6	19.6	24.4	18.4	35.3		-16	-14.9
0.000508053	-16.7	14.5	-4.7	-3.3	-17.1	-3.5	0.9	2.3		13.7	-17.1

## Sheet: Ext. Data Fig. 2b
Neutralization assay performed with lentivirus pseudotyped with Spike Omicron BA.1.1 (R346K)
	Percent neutralization in the SARS-CoV-2 Spike pseudoviral assay
mAb concenration (µg/ml)	P2G3			P5C3			P2G3 + P5C3			Sotrovimab			ADZ8895+AZD1061
13.3333	100	100.3	99.3	97.4	100.1	99.7				100	100	92
4.44444	100.9	100.5	89.1	100.1	100.6	100.7				85	101	101
1.48148	100.5	77.2	99.8	100.3	100.1	101.1				100	100	100
0.493827	97.9	99.9	99.7	101	98.7	100.3				99	79	100
0.164609	93.5	93.1	97.9	68.3	96.8	100.7				76	100
0.0548697	95.4	86.1	100.2	100.6	73	100.8				57	27	30
0.0182899	97.5	91.9	96.4	71.9	65.7	98.9				40	-6	42
0.00609663	100.2	66.8	58.4	35.5	36.7	-24.8				0	-32	35
0.00203221	-4.9	35.5	7.8	31.5							23	-27
0.000677404	24.2	31.4	9.4		3						-16	-35
26.6667							100	100	101				100	100	100
8.88889							100	99	100				100	98	101
2.96296							100	101	100				99	100	100
0.987654							89	101	101				91	101	99
0.329218							101	99	101				100	89	44
0.109739							97	101	101				80	40	40
0.0365798							101	101	98				45	4
0.0121933							100	76	99				-8	-32
0.00406442							28	76	57				-54
0.00135481							-2	78	46				6	23

## Sheet: Ext. Data Fig 2c
P2G3 evaluated in live virus cytopathic effect neutralization assays with the original SARS-CoV-2 2019-nCoV and Alpha, Beta, Gamma, Delta and Omicron BA.1 variants of concern.
	Percent protection of cells from the SARS-CoV-2 virus cytopathic effect
mAb concenration (µg/ml)	2019-nCoV						Alpha						Beta						Gamma						Delta						Omicron
6.25	96	96	90	93	93	95	69	89	95	94			79	93	101	95			99	96	95	91			95	90	94	89	82	86	92	86
1.5625	103	102	103	104	93	99	109	105	98	94			103	105	103	99			104	102	98	101			100	100	103	102	100	103	100	103
0.390625	102	103	102	103	96	99	96	108	96	100			100	105	102	99			101	101	104	102			98	99	105	105	104	102	104	102
0.0976562	99	94	105	104	88	96	87	98	98	99			107	111	101	100			101	100	99	101			96	98	102	105	98	96	98	96
0.0244141	46	9	87	92	84	71	99	105	98	99			92	102	100	62			99	99	95	91			89	58	95	93	83	90	83	90
0.00610351	4	3	11	11	32	28	93	85	39	62			99	94	2	4			28	20	12	11			12	11	43	46	43	48	43	48
0.00152588	2	3	6	7	5	12	43	20	12	13			19	5	1	1			2	4	4	5			-1	0	14	12	10	18	10	18
0.00038147	-2	-2					1	17					0	0	-2	-5			-2	-5					-5	-5					0
