# Supplementary material for: Patient-derived monoclonal antibody neutralizes SARS-CoV-2 Omicron variants and confers full protection in monkeys
Source: Nat Microbiol. 2022 Jul 25;7(9):1376–89. doi: 10.1038/s41564-022-01198-6 (PMC9418005; doi:10.1038/s41564-022-01198-6)
Supplement: Source Data Extended Data Fig. 3 — Source data for ADCC and ADCP Fc-mediated functional assays. [file 41564_2022_1198_MOESM11_ESM.xlsx]

## Sheet: Ext. Data Fig. 3a_ADCC
Percentage of ADCC mediated cell killing relative to the IgG isotype control
Data presented in 5 replicates for each of the conditions using PBMCs from five different pre-COVID-19 pandemic healthy donors. Each of the healthy donor samples were tested on 2-3 seperate occasions
IgG control	MHC	P5C3	P2G3	AZD8895	AZD1061	REGN10987	REGN10933
-18	60	15	55	34	43	24	13
-9	48	42	29	2	-5	20	9
5	54	-10	51	32	5	24	30
22	53	30	11	6	5	45	33
2	38	21	21	-12	51	26	19
0	29	-5	22	18	7	45	14
-1	49	-4	39	13	32	20	22
-18	68	5	47	10	26	6	30
11	40	27	32	24	39	12	26
-9	44	20	33	35	48	33	-3
15	50	18	40	18	31	18	7
-21	61	18	35	35	31	4	27
-7	53	5	26	50	15	41	38
28	35	-1	43	21	27	-18	17
-13	49	-3	47	28	-1	53	33
6	26	-14	44	19	25	35	32
6	25	23	18	-4	13	42	-23
12	30	28	29	16	21	-15	-10
2	-1	-24	0	25	41	21	27
3	51	29	30	22	22	24	16
-24	36	17	22	19	5	32	7
20	33	28	43	27	5	27	-3
1	44	7	35	32	8	34	27
-14	65	7	23	14	35	24	27
-11	75	-7	16	30	3	3	25
4	77	2	21	13	21	9	-7
13	54	13	10	-11	4	10	17
-2	64	25	12	8	20	16	22
5	74	22	17	26	-3	10	9
-5	74	7	20	11	10	16	17
18	75	15	28	25	6	10	19
21	58	-14	35	9	14	15	-7
16	58	2	31	-1	9	29	9
-1	76	47	38	-1	7	27	25
1	80	29	32	5	33	21	35
1	70	39	21	-2	22	10	27
-18	76	11	54	1	31	15	36
10	79	21	25	25	13	38	26
-2	79	23	26	18	42	2	26
-4	81	39	29	5	41	17	44
22	63	7	15	2	-15	11	20
-25	72	22	22	29	31	16	39
-12	83	36	35	20	-3	27	13
-1	35	9	17	7	5	15	3
7	51	0	27	11	11	2	11
-2	53	1	28	2	-25	-1	3
9	49	-6	12	13	6	17	21
-18	45	20	7	6	-1	16	-7
6	49	10	26	11	25	23	4
10	41	-3	19	15	17	-1	18
5	55	16	29	14	-8	22	3
-4	49	20	16	18	14	13	4
-6	41	14	18	1	4	11	14
-2	76	-2	41	18	20	34	-3
18	83	0	53	30	21	29	46
15	77	16	39	27	23	15	28
9	49	27	44	-8	3	47	8
0	67	12	18	26	24	17	-3
17	37	25	33	14	16	10	19
18	42	14	29	21	22	18	31

## Sheet: Ext. Data Fig.3c_ADCP
Antibody dependent cellular phagocytosis assay performed with the ancestral 2019-nCoV Spike protein biotinylated and bound to streptavidin coated fluorescent beads.
	Percent phacocytosis of Spike coated beads in the presence of the indicated mAbs
mAb concentration (µg/ml)	P2G3		P5C3		P5C3+ 0.001 ug/ml P2G3		P5C3+ 0.004 ug/ml P2G3		P5C3+ 0.012 ug/ml P2G3
2.99999	101	94	98
1		99	98
0.299999		98	97			101	101	100	102	101
0.1	84	94	94	90		99	100	98	101	100
0.0369999	54	48	90	90		96	92	96	96	98
0.012	46	52	86	79	84	88	90	91	97	95
0.004	15	14	71	56	81	58	91	74	98	92
0.001	6	7	29	19	58	36	64	68	95	84
0.000460002	-1	6	19	3	33	43	57	63	91	92
0.00015	3	6	7	-5	29	31	43	40	88	88

## Sheet: Ext.Data Fig. 3d_ADCP
Antibody dependent cellular phagocytosis assay performed with Omicron BA.1 variant Spike protein biotinylated and bound to streptavidin coated fluorescent beads.
		Percent phacocytosis of Spike coated beads in the presence of the indicated mAbs
mAb concentration (µg/ml)	P2G3					P5C3					P2G3+ 0.00025 ug/ml P5C2					P2G3+ 0.001 ug/ml P5C2					P2G3 + 0.004 P5C3
1	96	97	97	98	104	95	96	99	104				101	100					102	102
0.0625	93	96	95	99		85	89	97			100	98	100	101		101	101	96	97	100	101	100	96	98
0.01563	95	95	95	97	96	68	69	86	92		99	99	100	100		99	98	96	96	101	96	98	97	89
0.00391	86	87	84	79	83	41	43	67	75		95	96	93	94		95	95	89	90	95	91	94	91	91
0.00098	50	46	49	42	42	13	16	28	29		75	77	67	86		83	80	64	83	88	80	91	84	82
0.000244	21	18	18	8	16	7	3	4	4		43	41		59		60	70	41	57	85	75	78	82	61
6.1e-05				3				13			29	27				57	53	78	56	80	71	82
1.5e-05	6		4	1			-1	1			19	15	39	51		54	58	37	49	60	76		58	54
