# Supplementary material for: Patient-derived monoclonal antibody neutralizes SARS-CoV-2 Omicron variants and confers full protection in monkeys
Source: Nat Microbiol. 2022 Jul 25;7(9):1376–89. doi: 10.1038/s41564-022-01198-6 (PMC9418005; doi:10.1038/s41564-022-01198-6)
Supplement: Source Data Extended Data Fig. 4 — Source data for the detection of infectious virus and viral RNA in the hamster challenge model. [file 41564_2022_1198_MOESM12_ESM.xlsx]

## Sheet: Ext. Data Fig. 4b_Hamster
Median levels of infectious virus (TCID50 per mg of lung) on day 4 post-inoculation with SARS-CoV-2 virus
IgG1 Isotype control (5 mg/kg)	P2G3 LS (5 mg/kg)	P2G3 LS (1 mg/kg)	P2G3 LS (0.5 mg/kg)	REGN10933 (5 mg/kg)
7000	10	10	10	10
40000	10	10	10	10
900000	10	10	10	10
50000	10	10	10	10
30000		10	10	10
100000			1000

## Sheet: Ext. Data Fig. 4c_Hamster
Viral RNA copies/mg lung tissue on day 4 post-inoculation with SARS-CoV-2 virus
IgG1 Isotype control (5 mg/kg)	P2G3 LS (5 mg/kg)	P2G3 LS (1 mg/kg)	P2G3 LS (0.5 mg/kg)	REGN10933 (5 mg/kg)
40000000	10000	9000	600	200
20000000	50000	100	1000	50
40000000	10000	400	30000	30
10000000	6	600	9000	10000
6000000		20000	2000	1000
30000000			3000
