# Supplementary material for: Patient-derived monoclonal antibody neutralizes SARS-CoV-2 Omicron variants and confers full protection in monkeys
Source: Nat Microbiol. 2022 Jul 25;7(9):1376–89. doi: 10.1038/s41564-022-01198-6 (PMC9418005; doi:10.1038/s41564-022-01198-6)
Supplement: Source Data Extended Data Fig. 10 — Source data for pseudoviral neutralization assays performed with spike encoding P2G3 and P5C3 escape mutations. [file 41564_2022_1198_MOESM13_ESM.xlsx]

## Sheet: Pseudovirus_Delta_K444T
Neutralization assay performed with lentivirus pseudotyped with the Delta Spike encoding the K444T mutation
	Percent neutralization in the SARS-CoV-2 Spike pseudoviral assay
mAb concetration µg/ml	P2G3						P5C3						P2G3+P5C3						AZD mix						Sotrovimab
30	82	93	71	80	90	88	100	101	101	99	100	100													101	100	101	104	100
10	56	26	94	73	77	63	94	101	101	100	100	100													95	100	92	101	99
3.33333	68	66	41	31	61	52	100	101	101	100	99	100													101	95	100	91	95
1.11111	5	28	20	-6	4	37	101	101	101	100	100	100													93	64	92	81	73
0.37037	18	1	18	-3	22	26	95	101	98	100	100	99													76	88	55	62	60
0.123457	-3	-29	-32	4	-8	12	101	101	101	100	100	100													12	13	59	24	13
0.0411523	29	19	-2	-2	13	-3	101	101	101	99	100	100													-23	-2	30	-5	-2
0.0137174	6	13	31	-19	15	-2	97	86	96	97	95	91													-31	26	14	-24	23
0.00457247	-36	-4	-17	-21	2	9	89	91	100	84	75	66													11	10	21	5	16
0.00152416	-18	-16	41	-3	13	0	79	74	68	54	49	54													-14	11	4	-18	4
0.000512861							18	36	23																-21	20	-17
60													87	101	101	95	97	100	101	101	89	100	100	100
20													96	101	96	100	100	100	101	101	100	100	100	99
6.66667													101	101	101	100	100	99	101	101	99	99	100	100
2.22222													101	101	101	100	100	100	101	101	101	98	100	100
0.740741													100	101	74	100	100	100	101	101	101	99	100	98
0.246914													101	101	89	95	100	100	101	101	101	100	100	100
0.0823045													98	101	100	100	98	100	101	101	101	99	100	100
0.0274348													101	101	79	95	89	92	101	82	101	95	93	77
0.00914495													32	-10	44	38	50	63	82	46	97	75	76	76
0.00304832													43	-43	3	13	-28	-26	-30	37	-10	27	9	5
0.00101611														-34	-39				14		-36

## Sheet: Pseudovirus_Delta_G476D
Neutralization assay performed with lentivirus pseudotyped with the Delta Spike encoding the G476D mutation
	Percent neutralization in the SARS-CoV-2 Spike pseudoviral assay
mAb concetration µg/ml	P2G3						P5C3						P2G3+P5C3						AZD mix						Sotrovimab
30	101	102	102	97	101	101	102	101	96	100	91														103	85	104	102
10	102	102	102	98	94	102	102	102	101	101	101														104	98	70	104
3.33333	101	78	101	80	101	101	92	102	102	101	102														104	105	104	106
1.11111	101	94	101	101	101	101	82	100	101	101	96														105	103	90	93
0.37037	102	65	88	94	101	101	101	101	85	80	53														104	78	84	95
0.123457	101	90	102	75	101	86	3	6	0	-4															99	14	27	33
0.0411523	63	102	101	101	95	73	-19	3	17	14	-33														-12	2	15	26
0.0137174	101	103	96	94	47	62	39	-22	-53	-46	-73														28	25	6	23
0.00457247	100	101	88	61	22	45	59	-23	3	-14	26														17	-13	38	-1
0.00152416	90	53	69		-2	-10	-5	14	15	-7	6														44	5		-39
0.000512861	16	11	25				-14	-6	-19																-32	38	-24
60													99	101	101	95	97	100	100	99	100	100	100
20													100	100	101	100	100	100	99	100	92	100	100
6.66667													99	100	100	100	100	99	100	100	100	99	100
2.22222													75	101	101	100	100	100	100	101	100	98	100
0.740741													100	94	99	100	100	100	98	100	101	99	100
0.246914													91	100	100	95	100	100	100	98	100	100	100
0.0823045													100	100	100	100	98	100	100	55	99	99	100
0.0274348													100	70	100	95	89	92	77	56	92	95	93
0.00914495													78	75	-16	38	50	63	76	-16	66	75	76
0.00304832													67	-19	7	13	-28	-26	5	19	-8	27	9
0.00101611													51	-49	0				46	-98	-5

## Sheet: Pseudovirus_Delta_F486S
Neutralization assay performed with lentivirus pseudotyped with the Delta Spike encoding the F486S mutation
	Percent neutralization in the SARS-CoV-2 Spike pseudoviral assay
mAb concetration µg/ml	P2G3						P5C3						P2G3+P5C3						AZD mix						Sotrovimab
30	100	100	100	99	100	100	85	100	89	100	99														100	97	59	102	106
10	100	100	100	98	100	100	100	89	100	89	91														100	100	84	104	99
3.33333	100	100	100	100	99	100	83	100	97	81	76														100	100	100	99	102
1.11111	98	100	100	100	92	94	72	47	85	82	60														100	100	100	101	99
0.37037	98	98	95	97	91	98	90	18	45	18	37														100	100	98	91	89
0.123457	100	99	100	97	97	94	60	16	27	41	-20														59	38	45	53	52
0.0411523	100	89	100	84	96	93	47	43	1	23	-11														60	25	27	9	30
0.0137174	83	99	98	94	82	90	15	25	-29	23	-15														25	25	-21	-26	36
0.00457247	99	99	71	36	67	34	1	31		8	-3														15	0	13	9	25
0.00152416	57		4	4	15	12	-24	-23	-29	-15	10														-18	-28	34	-17	-14
0.000512861	22	-44	-9				1	-1	-42																-87	-31	37
30													100	100	100	101	100	100	100	97	100	101	95	100
20													100	100	100	100	101	101	100	100	100	101	101	101
6.66667													100	100	100	101	97	100	100	100	100	97	101	101
2.22222													100	100	100	96	101	96	100	100	100	100	94	98
0.740741													98	87	100	100	95	97	99	94	98	96	96	99
0.246914													100	99	100	99	96	92	100	98	100	80	85	78
0.0823045													99	100	100	95	98	96	55	88	94	76	57	55
0.0274348													84	99	82	89	89	77	48	82	88	32	18	2
0.00914495													72	91	90	26	50	36	53	32	51	7	27	-13
0.00304832													37	-4	28	-16	-24	-8	38	23	17	-2	-7	-12
0.00101611													38	-16	-21				-13	-35	25

## Sheet: Pseudovirus_Delta_N487K
Neutralization assay performed with lentivirus pseudotyped with the Delta Spike encoding the N487K mutation
	Percent neutralization in the SARS-CoV-2 Spike pseudoviral assay
mAb concetration µg/ml	P2G3						P5C3						P2G3+P5C3						AZD mix						Sotrovimab
30	101	102	102	99	100	101	87	102	102	101	100	101													100	100	105
10	78	102	102	100	101	100	101	101	102	100	95	91													100	99	106
3.33333	102	102	98	100	99	100	102	102	87	99	101	82													100	100	106
1.11111	98	102	102	99	78	101	72	102	100	100	101	101													100	101	107
0.37037	68	101	102	99	100	100	58	83	98	100	101	100													99	100	98
0.123457	101	102	101	99	77	100	67	59	43	67	71	21													71	100	107
0.0411523	85	101	91	97	100	100	86	34	21	4	40	59													86	35	50
0.0137174	66	102	101	99	101	90	1	7		-2	15	-2													26	-6	86
0.00457247	86	92	86	94	98	101	11			13	-7	-12													20	-2	3
0.00152416	69	100	101	42	73	44	17	-11	0	-6	63	-21													-1	-5	-6
0.000512861	40	-12	-36				37	-54	31
60													95	101	101	101	81	89	84	101	101	102	101
20													101	101	96	96	101	101	102	101	68	100	102
6.66667													100	102	101	101	101	101	101	101	95	100	102
2.22222													98	101	102	102	102	91	101	102	100	102	98
0.740741													101	101	102	100	101	102	101	102	100	101	102
0.246914													71	100	101	101	101	101	101	90	102	102	102
0.0823045													101	102	101	93	102	101	64	99	99	102	95
0.0274348													79	100	92	101	102	75	94	99	101	45	102
0.00914495													93	101	71	98	53	70	-1	91	60	-6	-5
0.00304832													46	94		44	40	49	35	29	-18	-9	13
0.00101611													-11	2

## Sheet: Pseudovirus_Delta_N487D
Neutralization assay performed with lentivirus pseudotyped with the Delta Spike encoding the N487D mutation
	Percent neutralization in the SARS-CoV-2 Spike pseudoviral assay
mAb concetration µg/ml	P2G3						P5C3						P2G3+P5C3						AZD mix						Sotrovimab
30	100	101	101	97	102	102	101	101	100	102	102	81													102	97	94
10	90	82	71	101	98	101	100	100	101	95	102	102													99	97	97
3.33333	101	87	100	95	102	103	98	101	100	95	102	89													89	93	67
1.11111	101	101	101	102	94	99	100	100	99	89	95	85													78	71	77
0.37037	100	100	101	98	95	101	64	53	98	66	88														60	58	52
0.123457	101	80	100	101	65	83	38	49	29	6	13	13													22	11	-1
0.0411523	101	101	65	96	74	98	10	55	28	32	16	32													-7	-3	28
0.0137174	101	63	82	102	94	101	24		38	2	-46	38													-25	-32	21
0.00457247	84	47	101	87	89	102	-1	10	5	24	14	10													4	15	-20
0.00152416	100	63	89	5	67	24	33		-32	0	-8	33													-20	3	18
0.000512861	51	-26	-34				29	7	26
60													100	99	100	100	98	103	77	100	102	102
20													100	99	100	89	101	103	101	99	102	102
6.66667													99	96	100	96	95	103	100	59	103	84
2.22222													100	100	100	102	103	95	98	99	79	102
0.740741													100	99	99	103	97	95	84	99	97	97
0.246914													99	89	100	102	86	73	82	78	84	100
0.0823045													88	84	101	100	94	102	60	84	89
0.0274348													74	93	98	65	96	102	51	14	41	51
0.00914495													100	83	100	73	83	87	7	-7	-18	-65
0.00304832													65	91	11				-4	1	9	8
0.00101611													-39	6	9				23	-5
